# Supplementary material for: Balanced Crystalloids versus Normal Saline in Adults with Sepsis: A Comprehensive Systematic Review and Meta-Analysis
Source: J Clin Med. 2022 Apr 1;11(7):1971. doi: 10.3390/jcm11071971 (PMC8999853; doi:10.3390/jcm11071971)
Supplement: Supplementary file 1 [file jcm-11-01971-s001.zip]

Archive with 2 entries (1 files):
- jcm-1639872-supplementary/
- jcm-1639872-supplementary/Supplementary material.pdf
